# Supplementary material for: Proteotoxic stress-induced apoptosis in cancer cells: understanding the susceptibility and enhancing the potency
Source: Cell Death Discov. 2022 Oct 4;8:407. doi: 10.1038/s41420-022-01202-2 (PMC9531228; doi:10.1038/s41420-022-01202-2)
Supplement: Supplementary file 3 — Table S1 [file 41420_2022_1202_MOESM3_ESM.xlsx]

## Sheet: HUtSMC
EARLY RESPONSE
ID	Description	pvalue	GeneRatio (%)	geneID	Count
HALLMARK_TNFA_SIGNALING_VIA_NFKB	Genes regulated by NF-kB in response to TNF	1.7247e-14	8.5	BHLHE40/CCN1/CDKN1A/CEBPB/IL6/INHBA/JUNB/KLF10/LIF/PLAUR/PTGS2/PTPRE/SERPINE1/SOCS3/SPSB1/ZC3H12A/ZFP36	17
KIM_WT1_TARGETS_UP	Genes up-regulated in UB27 cells (osteosarcoma) at any time point after inducing the expression of a mutant form of WT1	7.62392e-27	12.5	ACTG1/AKAP12/B3GNT2/BHLHE40/BMPR2/CALD1/CBFB/CCN1/CXCL8/ENC1/EPHA2/ETS1/FERMT2/FGF1/INHBA/JUNB/KLF10/LIF/NAB1/PLAUR/PTPRE/RARA/SERPINE1/SLC7A1/SOWAHC/ST3GAL5/TMC6	27
GOBP_VASCULAR_PROCESS_IN_CIRCULATORY_SYSTEM	A circulatory process that occurs at the level of the vasculature	1.8493e-09	5.32319	AKAP12/BMPR2/CLDN5/FERMT2/GCLM/KCNMB1/KEL/PER2/PTGS2/SH3GL2/SLC1A4/SLC22A1/SLC7A1/TJP2	14
GOBP_OSSIFICATION	The formation of bone or of a bony substance, or the conversion of fibrous tissue or of cartilage into bone or a bony substance	2.09916e-09	4.05728	BMPR2/CBFB/CCN1/CEBPB/EPHA2/FERMT2/FGF2/ID4/IL6/JUNB/KLF10/NAB1/NAB2/NPPC/PKDCC/PTGS2/REST	17
WP_OREXIN_RECEPTOR_PATHWAY	Orexin receptor pathway	2.4078e-11	8.44156	BHLHE40/CDKN1A/CXCL8/DOK7/ID4/IL6/JUNB/KLF10/LRRC8C/NPAS4/PER2/RARA/SKIL	13
MAINTAINED RESPONSE
ID	Description	pvalue	GeneRatio (%)	geneID	Count
BLANCO_MELO_MERS_COV_INFECTION_MCR5_CELLS_UP	Genes up-regulated in MERS-CoV infection (MRC5 cells)	1.36509e-92	34.4595	ABCC2/ABL2/ACTRT3/ADAM32/ALDH8A1/ALOXE3/ANKRD1/BAG3/C3orf35/C5AR1/CACNA1G/CASP4LP/CCDC117/CCDC121/CCDC62/CDC14A/CDK5R1/CDRT1/CENATAC/CFAP53/CGAS/CHRNA5/CLEC18B/CLIC2/CPEB3/CRYAB/CSRNP1/DEDD2/DHDH/DNAH12/DNAJB1/DUSP1/DUSP8/ENGASE/FBLL1/FBXL14/FERMT3/FKBP4/FOS/GADD45G/GATA3/GCNA/GEMIN8P4/GRHL1/HBEGF/HSPA1A/HSPA1B/HSPA1L/HSPA6/HSPA7/HSPD1/HUNK/IER5/IL1RL1/KBTBD8/KCNE4/KIAA0895/KLF5/LEAP2/LINC02731/M…	102
GOBP_RESPONSE_TO_TOPOLOGICALLY_INCORRECT_PROTEIN	Any process that results in a change in state or activity of a cell or an organism (in terms of movement, secretion, enzyme production, gene expression, etc.) as a result of a protein that is not folded in its correct three-dimensional structure	7.04683e-24	21.519	ATF3/ATF4/BAG3/CHAC1/CLU/CREBRF/CTH/DDIT3/DNAJA1/DNAJB1/DNAJB4/DNAJB9/ERN1/HERPUD1/HSP90AA1/HSP90AB1/HSPA1A/HSPA1B/HSPA1L/HSPA4/HSPA4L/HSPA6/HSPA7/HSPA8/HSPA9/HSPB1/HSPB8/HSPD1/HSPE1/HSPH1/KLHL15/PPP1R15A/SERPINH1/YOD1	34
GOMF_DNA_BINDING_TRANSCRIPTION_ACTIVATOR_ACTIVITY	A DNA-binding transcription factor activity that activates or increases transcription of specific gene sets	8.45461e-19	10.3448	ATF3/ATF4/BNC1/CEBPG/CREBRF/CSRNP1/DDIT3/DLX2/EGR1/EGR2/EGR3/FOS/FOSB/FOXA1/FOXC1/FOXJ1/GATA2/GATA3/GCM1/GRHL1/IRF5/KLF4/KLF5/LEF1/MAFA/MAFB/MAFF/MAFG/MSX1/MYB/NFAT5/NFATC2/NHLH1/NKRF/NR2E1/NR4A1/NR4A3/POU3F2/POU4F3/RLF/SIX4/SOX2/STOX2/ZNF175/ZNF227/ZNF267/ZNF473/ZNF808	48
GOMF_UNFOLDED_PROTEIN_BINDING	Binding to an unfolded protein	1.44261e-18	21.4876	CLU/CRYAB/DNAJA1/DNAJB1/DNAJB4/DNAJB6/ERN1/HSP90AA1/HSP90AA2P/HSP90AA4P/HSP90AA5P/HSP90AB1/HSP90AB2P/HSP90AB3P/HSPA1A/HSPA1B/HSPA1L/HSPA6/HSPA7/HSPA8/HSPA9/HSPD1/HSPE1/PTGES3/SERPINH1/TCP1	26
REACTOME_HSF1_DEPENDENT_TRANSACTIVATION	HSF1-dependent transactivation	6.13094e-22	50	CRYAB/DEDD2/DNAJB1/DNAJB6/FKBP4/HSP90AA1/HSP90AB1/HSPA1A/HSPA1B/HSPA1L/HSPA6/HSPA8/HSPB1/HSPB8/HSPH1/MRPL18/PTGES3/SERPINH1/UBB	19
LATE RESPONSE
ID	Description	pvalue	GeneRatio (%)	geneID	Count
HALLMARK_INFLAMMATORY_RESPONSE	Genes defining inflammatory response	3.19962e-06	15	AQP9/ATP2C1/BST2/CCL24/CD14/CD55/GNA15/GPR183/IL10/IL10RA/IL1A/IL2RB/LCK/LYN/MARCO/MEFV/MSR1/NOD2/PIK3R5/PTGER4/RASGRP1/RIPK2/SEMA4D/SLC1A2/SLC7A2/TACR1/TLR3/TNFAIP6/TNFRSF9/VIP	30
BLANCO_MELO_COVID19_SARS_COV_2_INFECTION_A594_ACE2_EXPRESSING_CELLS_RUXOLITINIB_UP	Genes up-regulated in SARS-CoV-2 infection with Ruxolitinib (ACE2 expressing A549 cells)	4.46694e-28	20.7039	ABTB2/ADAM20P1/ADNP2/ALOX12-AS1/ANKRD33B/ARID4B/ATP2A1/BACH2/BHLHE41/C12orf50/CAVIN4/CCDC174/CCDC73/CDKL3/CDKN2AIP/CEP85L/CFL1P1/CFP/CRY1/CYLD/DBP/DCAF4L1/DNAH17/DNAH2/ESR1/FLCN/GDF15/H2BC18/H2BC21/H2BC6/H3C6/H4C5/H4C9/HBP1/HLA-F-AS1/IKZF3/IL1A/IL20RB/INO80D/JUN/KCNN1/KCNQ4/KLKP1/KPNA5/LAMTOR3/LDLRAD4/LINC00472/LINC00653/LINC01004/LRP2BP/MBIP/MDM4/NEURL3/NOD2/NPC1L1/NR1D1/PAN3-AS1/PMS2P3/PPP1R10/…	100
GOMF_GATED_CHANNEL_ACTIVITY	Enables the transmembrane transfer of a solute by a channel that opens in response to a specific stimulus	2.06885e-10	15.4971	ABCC8/ABCC9/ANO1/AQP1/CACNA1B/CACNA1E/CACNA2D2/CACNB4/CACNG1/CHRNA1/CHRNA4/CHRNB1/CLCN4/CNGA3/CNGB3/CNR1/GABRR2/GPR89A/GPR89B/GRIA1/GRIA2/GRIA3/GRIK3/GRIN2C/HTR3C/HVCN1/KCNG1/KCNG2/KCNH3/KCNJ15/KCNJ18/KCNJ8/KCNK1/KCNK10/KCNK13/KCNK3/KCNMB4/KCNN1/KCNN2/KCNQ3/KCNQ4/KCNV1/KCNV2/LRRC26/SCN10A/SCN1A/SCN5A/TMC4/TMC7/TMEM63C/TRPM8/TTYH2/ZACN	53
GOBP_CILIUM_MOVEMENT	The directed, self-propelled movement of a cilium	1.20289e-09	18.9189	AKAP4/APOB/CAMSAP3/CATSPERD/CATSPERZ/CCDC39/CCDC63/CELF3/CFAP206/CFAP43/CFAP61/CFAP91/CFAP97D1/DAW1/DNAAF1/DNAH17/DNAH7/DNAI2/DNAI3/DNHD1/ENKUR/LDHC/ODAD3/PRSS55/RNASE10/ROPN1L/SLC22A16/SLC9A3R1/SLC9B1/TACR1/TCTE1/TEKT1/TMF1/TTLL6/TTLL9	35
GOBP_MICROTUBULE_BASED_MOVEMENT	A microtubule-based process that results in the movement of organelles, other microtubules, or other cellular components. Examples include motor-driven movement along microtubules and movement driven by polymerization or depolymerization of microtubules	4.28428e-09	13.9949	AKAP4/APOB/ARMCX3/BICDL2/CAMSAP3/CATSPERD/CATSPERZ/CCDC39/CCDC63/CELF3/CFAP206/CFAP43/CFAP61/CFAP91/CFAP97D1/CLIP3/DAW1/DNAAF1/DNAH10/DNAH17/DNAH2/DNAH3/DNAH7/DNAI2/DNAI3/DNHD1/DYNC1I1/DYNLT2/DYNLT5/ENKUR/IFT20/KIF1A/LDHC/MAK/MAP2/MGARP/MREG/NDEL1/NEFH/ODAD3/PRSS55/RAB21/RASGRP1/RNASE10/ROPN1L/SLC22A16/SLC9A3R1/SLC9B1/SOD1/TACR1/TCTE1/TEKT1/TMF1/TTLL6/TTLL9	55
REACTOME_DNA_METHYLATION	DNA methylation	1.71592e-08	28.5714	H2BC12/H2BC15/H2BC17/H2BC21/H2BC4/H2BC6/H2BC7/H2BC8/H2BS1/H3C10/H3C11/H3C12/H3C15/H3C6/H4-16/H4C4/H4C5/H4C9	18
REACTOME_CONDENSATION_OF_PROPHASE_CHROMOSOMES	Condensation of Prophase Chromosomes	2.90033e-08	26.3889	H2BC12/H2BC15/H2BC17/H2BC21/H2BC4/H2BC6/H2BC7/H2BC8/H2BS1/H3C10/H3C11/H3C12/H3C15/H3C6/H4-16/H4C4/H4C5/H4C9/PHF8	19

## Sheet: SKUT1
EARLY RESPONSE
ID	Description	pvalue	GeneRatio (%)	geneID	Count
ZHOU_INFLAMMATORY_RESPONSE_LPS_UP	Genes up-regulated in macrophages by P.gingivalis LPS (lipopolysaccharide)	5.31446e-06	2.93399	ABL2/AXDND1/C2orf83/CFAP65/CREB5/CYP3A7/IFNL1/LDHAL6A/NIPAL4/NOX1/REL/SEMA6A	12
MAINTAINED RESPONSE
ID	Description	pvalue	GeneRatio (%)	geneID	Count
HALLMARK_TNFA_SIGNALING_VIA_NFKB	Genes regulated by NF-kB in response to TNF	1.56839e-50	36	AREG/ATF3/BCL6/BHLHE40/BMP2/BTG1/BTG2/CCL20/CCN1/CDKN1A/CEBPB/CLCF1/CXCL2/DNAJB4/DUSP1/DUSP2/DUSP4/DUSP5/EDN1/EGR1/EGR2/EGR3/F2RL1/F3/FOS/FOSB/FOSL1/GADD45A/GADD45B/GCH1/GEM/HBEGF/HES1/IER3/IER5/IL1A/JUN/KDM6B/KLF4/KLF6/KLF9/LDLR/MAFF/MAP2K3/MCL1/MXD1/NFIL3/NR4A1/NR4A2/NR4A3/PFKFB3/PLPP3/PMEPA1/PPP1R15A/RCAN1/RHOB/SAT1/SERPINE1/SGK1/SIK1/SLC16A6/SLC2A3/SOCS3/SPHK1/SQSTM1/TIPARP/TNFAIP3/TNFSF9/TRI…	72
BLANCO_MELO_MERS_COV_INFECTION_MCR5_CELLS_UP	Genes up-regulated in MERS-CoV infection (MRC5 cells)	6.32375e-75	36.1486	ALDH8A1/ALOXE3/ANKAR/ANKRD1/BAG3/BHLHE40/CACNA1G/CCDC121/CCDC62/CDKN2AIP/CDRT1/CFAP43/CFAP53/CGAS/CLEC18B/CPEB3/CRYAB/CSF1R/CSRNP1/DCAF4L1/DEDD2/DNAJA4/DNAJB1/DUSP1/DUSP8/ENGASE/FBLL1/FBXL14/FOS/FSTL4/GADD45G/GATA3/GCNA/GEMIN8P4/GRHL1/H4C5/HBEGF/HIVEP3/HOXA1/HSPA1A/HSPA1B/HSPA6/HSPA7/HUNK/IDI2-AS1/IER5/IL1RL1/IQCN/JUN/KBTBD8/KCNJ14/KLF15/KLF5/LAT2/LDLRAD4/LEAP2/LINC02731/LRRC66/MMRN2/MXD1/MYH3/MY…	107
GOMF_DNA_BINDING_TRANSCRIPTION_ACTIVATOR_ACTIVITY	A DNA-binding transcription factor activity that activates or increases transcription of specific gene sets	2.34618e-27	16.3793	ATF3/BHLHA15/BNC1/CEBPA/CEBPB/CREBRF/CSRNP1/DDIT3/DLX2/DMRT1/DMRT2/EGR1/EGR2/EGR3/EGR4/ETV5/FOS/FOSB/FOSL1/FOXA1/FOXC1/FOXC2/FOXD1/FOXF1/FOXO1/FOXO4/GATA3/GBX2/GCM1/GRHL1/HAND1/HLF/HOXA1/HOXA13/IRF5/JUN/KLF15/KLF4/KLF5/KLF6/LMX1A/MAFA/MAFB/MAFF/MAFG/MEF2D/MSX1/MTF1/MYB/MYCN/NHLH1/NKRF/NKX2-2/NKX2-8/NPAS4/NR2E1/NR4A1/NR4A2/NR4A3/OSR2/OTX1/PAX9/PLAG1/POU3F2/RUNX1/SOX2/SOX9/TBX21/TBX3/TFCP2L1/ZNF229…	76
NABA_SECRETED_FACTORS	Genes encoding secreted soluble factors	2.65742e-16	14.5773	ANGPT2/ANGPTL4/AREG/BMP2/BMP4/BMP6/CBLN1/CCL20/CLCF1/CXCL2/CXCL8/FGF1/FGF19/FGF21/FGF4/GDF15/GDF7/GDNF/HBEGF/IL11/IL12A/IL13/IL1A/IL24/INHBB/INHBE/ISM2/KITLG/LEP/LTA/LTB/MSTN/NRG4/PDGFA/PGF/PSPN/S100A14/SCUBE2/SCUBE3/SHH/TGFA/TNFSF14/TNFSF9/VEGFA/VEGFD/WNT1/WNT11/WNT2B/WNT6/WNT9A	50
WP_OREXIN_RECEPTOR_PATHWAY	Orexin receptor pathway	3.60417e-16	21.4286	ARC/BHLHE40/CCN2/CDKN1A/CEBPA/CXCL2/CXCL8/DUSP4/EGR1/EGR2/EGR3/FOS/FOSB/GADD45B/HBEGF/HES1/IRF5/KLF4/LDLR/LEP/LPL/LRRC8C/MAFF/MMP3/NOCT/NPAS4/NR4A1/NR4A3/RUNX1/SGK1/SKIL/TENT5A/VEGFA	33
LATE RESPONSE
ID	Description	pvalue	GeneRatio (%)	geneID	Count
HALLMARK_KRAS_SIGNALING_UP	Genes up-regulated by KRAS activation	1.11472e-08	21.5	ABCB1/ACE/ALDH1A2/ALDH1A3/ANO1/ARG1/CBX8/CMKLR1/CPE/EMP1/EPB41L3/G0S2/GFPT2/GLRX/GPRC5B/GUCY1A1/ID2/IKZF1/IL1RL2/IL7R/INHBA/IRF8/ITGA2/KIF5C/NR1H4/PLAT/PLAUR/PLVAP/PRDM1/PRRX1/PTGS2/RELN/SATB1/SCG5/SCN1B/SERPINA3/SNAP91/SPP1/TFPI/TSPAN13/VWA5A/WNT7A/YRDC	43
HALLMARK_KRAS_SIGNALING_DN	Genes down-regulated by KRAS activation	3.34846e-08	21	ACTC1/ADRA2C/ALOX12B/ATP4A/BMPR1B/CACNA1F/CACNG1/CCNA1/CDH16/CHST2/CKM/COL2A1/COPZ2/CPA2/CYP39A1/EFHD1/ENTPD7/FGF22/FGFR3/ITIH3/KCNQ2/KLHDC8A/KLK7/KRT13/LYPD3/MAGIX/MEFV/MYO15A/NOS1/NPHS1/OXT/P2RY4/RSAD2/RYR1/SCN10A/SERPINB2/SHOX2/SLC5A5/SNCB/TENT5C/TNNI3/YPEL1	42
MIKKELSEN_MCV6_HCP_WITH_H3K27ME3	Genes with high-CpG-density promoters (HCP) bearing the tri-methylation mark at H3K27 (H3K27me3) in MCV6 cells	7.18882e-37	29.2906	ABCC8/ACAN/ACE/ADRA2C/ALDH1A3/ALOX12B/ANK1/AQP5/ARX/ASIC2/ASIC4/BHLHA9/CACNA2D2/CAMK2B/CCK/CCKBR/CCN3/CHD5/CLGN/CLSTN2/CNTN2/COL15A1/COMP/CXCL14/CYP24A1/DHH/DIO3/DLGAP2/DOC2B/DRAXIN/DRGX/DSCAM/EFNA2/ELOVL3/EPB41L3/EVX2/FAM43B/FGF3/FGF8/FIBCD1/GBX1/GFRA3/GRID1/GRIN2C/GRIN3B/GRIP1/HOXC10/HOXC9/HOXD8/HOXD9/HS3ST6/IL1RL2/INSL3/INSRR/IRF8/ITGA2/JPH3/KCND3/KCNH1/KCNH2/KCNH6/KCNQ2/KCNQ3/KCNQ4/KLHL40/LBX…	128
