# Supplementary material for: Proteotoxic stress-induced apoptosis in cancer cells: understanding the susceptibility and enhancing the potency
Source: Cell Death Discov. 2022 Oct 4;8:407. doi: 10.1038/s41420-022-01202-2 (PMC9531228; doi:10.1038/s41420-022-01202-2)
Supplement: Supplementary file 4 — Table S2 [file 41420_2022_1202_MOESM4_ESM.xlsx]

## Sheet: HUtSMC
EARLY RESPONSE
ID	Description	pvalue	GeneRatio (%)	geneID	Count
PEDRIOLI_MIR31_TARGETS_DN	Genes down-regulated in primary LEC cells (lymphatic endothelum) upon overexpression of MIR31	3.83914e-06	2.91262	CACNA1H/CAND2/CCL20/IFIT1/MYOM1/NACAD/P2RX7/PDK4/RAET1E/RASD1/ZNF177/ZNF574	12
GOBP_EMBRYONIC_ORGAN_MORPHOGENESIS	Morphogenesis, during the embryonic phase, of a tissue or tissues that work together to perform a specific function or functions. Morphogenesis is the process in which anatomical structures are generated and organized. Organs are commonly observed as visibly distinct structures, but may also exist as loosely associated clusters of cells that work together to perform a specific function or functio…	1.10992e-07	4.08163	CCDC103/EYA1/FOXH1/FZD2/HOXA11/HOXA6/HOXB5/NKX3-2/RNF207/RUNX2/SUFU/VANGL2	12
GOMF_CYCLIN_DEPENDENT_PROTEIN_SERINE_THREONINE_KINASE_INHIBITOR_ACTIVITY	Binds to and stops, prevents or reduces the activity of a cyclin-dependent protein serine/threonine kinase	3.56774e-05	25	CDKN1B/HEXIM2/INCA1	3
KEGG_GLYCOSPHINGOLIPID_BIOSYNTHESIS_GLOBO_SERIES	Glycosphingolipid biosynthesis - globo series	5.85475e-05	21.4286	A4GALT/B3GALT5/FUT2	3
MAINTAINED RESPONSE
ID	Description	pvalue	GeneRatio (%)	geneID	Count
HALLMARK_G2M_CHECKPOINT	Genes involved in the G2/M checkpoint, as in progression through the cell division cycle	3.85127e-14	8.5	AURKA/BCL3/CCNF/CDC20/CDC25B/CDKN2C/CENPA/CENPF/ESPL1/FBXO5/INCENP/KPNA2/LMNB1/PLK1/SMAD3/TOP2A/TROAP	17
FISCHER_G2_M_CELL_CYCLE	Cell cycle genes with peak expression in G2/M check point	1.49576e-33	13.9831	ARHGAP11A/ARHGAP11B/AURKA/CCNB1/CCNF/CDC20/CDC25B/CDCA3/CDCA8/CDKN2C/CDKN2D/CENPA/CENPF/CKAP2/CKAP2L/ESPL1/FAM83D/GTSE1/H1-0/HJURP/JADE2/KIF18B/KIF20A/KPNA2/PIF1/PLK1/PSRC1/SAPCD2/TNFAIP8L1/TOP2A/TROAP/VANGL1/ZMYM1	33
GOCC_SPINDLE	The array of microtubules and associated molecules that forms between opposite poles of a eukaryotic cell during mitosis or meiosis and serves to move the duplicated chromosomes apart	2.36676e-09	4.22886	AURKA/BORA/CCNB1/CDC20/CDC25B/CDCA8/CENPF/CKAP2/CKAP2L/ESPL1/FAM83D/FBXO5/INCENP/KIF18B/KIF20A/PLK1/PSRC1	17
GOBP_REGULATION_OF_CELL_CYCLE_PHASE_TRANSITION	Any process that modulates the frequency, rate or extent of cell cycle phase transition	3.80499e-09	4.09639	AURKA/CCNB1/CDC25B/CDKN2C/CDKN2D/CENPF/CTDSP1/ESPL1/FAM83D/FBXO5/GTSE1/MEPCE/PAGR1/PLK1/SIN3A/TERT/TFAP4	17
PID_PLK1_PATHWAY	PLK1 signaling events	1.03652e-14	23.913	AURKA/BORA/CCNB1/CDC20/CDC25B/ERCC6L/FBXO5/INCENP/KIF20A/PLK1/SPC24	11
REACTOME_MITOTIC_METAPHASE_AND_ANAPHASE	Mitotic Metaphase and Anaphase	7.65242e-08	5.08475	CCNB1/CDC20/CDCA8/CENPA/CENPF/ERCC6L/ESPL1/FBXO5/INCENP/LMNB1/PLK1/SPC24	12
LATE RESPONSE
ID	Description	pvalue	GeneRatio (%)	geneID	Count
HALLMARK_E2F_TARGETS	Genes encoding cell cycle related targets of E2F transcription factors	2.36514e-47	34.5	ASF1B/AURKB/BARD1/BRCA1/BUB1B/CBX5/CCNB2/CDK1/CENPE/CENPM/CIT/CKS1B/DCTPP1/DEPDC1/DLGAP5/DNMT1/DONSON/DSCC1/DUT/E2F8/GINS1/H2AX/HELLS/HMGB3/HMMR/HNRNPD/KIF22/KIF2C/KIF4A/LIG1/MAD2L1/MCM2/MCM3/MCM4/MELK/MKI67/MXD3/MYBL2/NASP/NCAPD2/PCNA/PLK4/POLA2/POLD1/POLD3/PRKDC/RACGAP1/RANBP1/RFC2/RNASEH2A/RRM2/SHMT1/SMC1A/SMC6/SPAG5/SPC25/STMN1/SUV39H1/TCF19/TFRC/TIMELESS/TIPIN/TMPO/TP53/TRIP13/TUBB/TUBG1/UBE…	69
HALLMARK_G2M_CHECKPOINT	Genes involved in the G2/M checkpoint, as in progression through the cell division cycle	3.28886e-34	28.5	ATF5/AURKB/BARD1/BUB1/CCNA2/CCNB2/CCND1/CDC45/CDC7/CDK1/CENPE/CKS1B/DTYMK/E2F1/E2F2/EXO1/GINS2/H2AX/HMGB3/HMMR/HNRNPD/KIF11/KIF15/KIF20B/KIF22/KIF23/KIF2C/KIF4A/KNL1/MAD2L1/MCM2/MCM3/MKI67/MYBL2/NASP/NDC80/NEK2/NSD2/NUSAP1/PBK/PLK4/POLA2/PRC1/RACGAP1/RAD54L/RBL1/SAP30/SMC1A/SMC2/STIL/STMN1/SUV39H1/TFDP1/TMPO/TPX2/TTK/UBE2C	57
DUTERTRE_ESTRADIOL_RESPONSE_24HR_UP	Genes up-regulated in MCF7 cells (breast cancer) at 24 h of estradiol	2.65704e-121	45.5108	ASF1B/ASPM/AURKB/BARD1/BLM/BRCA1/BRI3BP/BRIP1/BUB1/BUB1B/CA12/CBX5/CCNA2/CCNB2/CDC45/CDCA2/CDCA4/CDCA5/CDCA7/CDK1/CDK2/CENPI/CENPM/CEP55/CEP78/CEP85/CHTF18/CIT/CLSPN/COLGALT1/DARS2/DEPDC1B/DLGAP5/DNA2/DNMT1/DSCC1/DSN1/DUT/DYNC2I2/E2F1/E2F2/E2F8/ESCO2/EXO1/FANCA/FANCD2/FANCG/FANCI/FEN1/FIGNL1/FOXM1/GINS1/GINS2/GMNN/H2AX/HAUS8/HELLS/IGFBP4/IMPA2/IQGAP3/KIF11/KIF23/KIF2C/KIF4A/KIFC1/KNL1/KNSTRN/KNTC…	147
GOBP_CHROMOSOME_SEGREGATION	The process in which genetic material, in the form of chromosomes, is organized into specific structures and then physically separated and apportioned to two or more sets. In eukaryotes, chromosome segregation begins with the condensation of chromosomes, includes chromosome separation, and ends when chromosomes have completed movement to the spindle poles	5.7113e-38	22.2857	ANAPC4/AURKB/BRCA1/BRIP1/BUB1/BUB1B/C14orf39/CDCA2/CDCA5/CENPE/CENPX/CEP55/CEP85/CHAMP1/CORT/DDX11/DDX12P/DLGAP5/DSCC1/DSN1/ECT2/EML3/ESCO2/FANCD2/FEN1/FMN2/GEN1/KIF14/KIF18A/KIF22/KIF23/KIF2C/KIF4A/KIF4B/KIFC1/KLHL22/KNL1/KNSTRN/KNTC1/MAD2L1/MCMBP/MKI67/MMS19/MSH5/NCAPD2/NCAPG/NCAPG2/NCAPH/NDC80/NEK2/NEK8/NUF2/NUP62/NUSAP1/OIP5/P3H4/PRC1/RACGAP1/RMI1/RMI2/SGO2/SKA1/SKA3/SLX4/SMC1A/SMC2/SMC6/SPAG…	78
GOMF_CATALYTIC_ACTIVITY_ACTING_ON_DNA	Catalytic activity that acts to modify DNA	7.31116e-20	19.8198	APEX2/BLM/BRIP1/CHD4/CHTF18/DDX11/DDX12P/DNA2/DNASE1L2/DNMT1/DNMT3B/DQX1/DSCC1/EXO1/FAN1/FEN1/GEN1/HMGA2/LIG1/MCM2/MCM3/MCM4/MCM8/MUTYH/NAV2/NEIL3/PCNA/POLA1/POLD1/POLD3/POLE2/POLI/PRIMPOL/RAD51/RAD51B/RAD54L/RECQL4/RFC2/RFC4/RFC5/TDP1/TTF2/XRCC2/XRCC3	44
WP_RETINOBLASTOMA_GENE_IN_CANCER	Retinoblastoma gene in cance	3.78608e-27	39.7727	BARD1/CCNA2/CCNB2/CCND1/CDC45/CDC7/CDK1/CDK2/DHFR/DNMT1/E2F1/E2F2/FANCG/KIF4A/MCM3/MCM4/PCNA/PLK4/POLA1/POLD3/POLE2/PRIM1/PRKDC/RFC4/RFC5/RRM2/SAP30/SMC1A/SMC2/STMN1/SUV39H1/TFDP1/TP53/TTK/TYMS	35
REACTOME_CELL_CYCLE_CHECKPOINTS	Cell Cycle Checkpoints	8.57567e-26	19.863	ANAPC4/ATRIP/AURKB/BARD1/BLM/BRCA1/BRIP1/BUB1/BUB1B/CCNA2/CCNB2/CDC25C/CDC45/CDC7/CDK1/CDK2/CENPE/CENPI/CENPM/CKAP5/CLSPN/DNA2/DSN1/EXO1/H2AX/H4C3/KIF18A/KIF2C/KNL1/KNTC1/MAD2L1/MCM10/MCM2/MCM3/MCM4/MCM8/NDC80/NSD2/NUF2/NUP85/PKMYT1/PSMB9/RFC2/RFC4/RFC5/RHNO1/RMI1/RMI2/SFN/SGO2/SKA1/SPC25/SPDL1/TP53/UBE2C/YWHAH/ZWILCH/ZWINT	58

## Sheet: SKUT1
MAINTAINED RESPONSE
ID	Description	pvalue	GeneRatio (%)	geneID	Count
GOBP_CELLULAR_RESPIRATION	The enzymatic release of energy from inorganic and organic compounds (especially carbohydrates and fats) which either requires oxygen (aerobic respiration) or does not (anaerobic respiration)	3.28498e-10	5.19481	MT-ATP6/MT-ATP8/MT-CO1/MT-CO3/MT-CYB/MT-ND1/MT-ND2/MT-ND3/MT-ND5/MT-ND6/NFATC4/SCO2	12
GOBP_OXIDATIVE_PHOSPHORYLATION	The phosphorylation of ADP to ATP that accompanies the oxidation of a metabolite through the operation of the respiratory chain. Oxidation of compounds establishes a proton gradient across the membrane, providing the energy for ATP synthesis.	4.33643e-10	7.19424	MT-ATP6/MT-ATP8/MT-CO1/MT-CO3/MT-CYB/MT-ND1/MT-ND2/MT-ND3/MT-ND5/MT-ND6	10
GOMF_OXIDOREDUCTION_DRIVEN_ACTIVE_TRANSMEMBRANE_TRANSPORTER_ACTIVITY	Primary active transport of a solute across a membrane, driven by exothermic flow of electrons from a reduced substrate to an oxidized substrate. Primary active transport is catalysis of the transport of a solute across a membrane, up the solute's concentration gradient, by binding the solute and undergoing a series of conformational changes. Transport works equally well in either direction and i…	7.75829e-10	11.1111	MT-CO1/MT-CO3/MT-CYB/MT-ND1/MT-ND2/MT-ND3/MT-ND5/MT-ND6	8
REACTOME_RESPIRATORY_ELECTRON_TRANSPORT_ATP_SYNTHESIS_BY_CHEMIOSMOTIC_COUPLING_AND_HEAT_PRODUCTION_BY_UNCOUPLING_PROTEINS	Respiratory electron transport, ATP synthesis by chemiosmotic coupling, and heat production by uncoupling proteins	7.48986e-12	8.66142	MT-ATP6/MT-ATP8/MT-CO1/MT-CO3/MT-CYB/MT-ND1/MT-ND2/MT-ND3/MT-ND5/MT-ND6/SCO2	11
LATE RESPONSE
ID	Description	pvalue	GeneRatio (%)	geneID	Count
HALLMARK_MITOTIC_SPINDLE	Genes important for mitotic spindle assembly	8.00384e-24	25.1256	ABR/AKAP13/ALMS1/ARAP3/ARHGAP27/AURKA/BCAR1/BCR/BIRC5/BRCA2/BUB1/CCNB2/CDC42BPA/CDC42EP1/CDK1/CENPE/CENPF/CEP192/CEP250/CEP72/CKAP5/DLGAP5/FLNA/INCENP/KIF11/KIF15/KIF2C/KIF4A/LLGL1/LMNB1/MAP1S/NCK1/NCK2/NEK2/NOTCH2/NUSAP1/PCNT/PKD2/PLK1/RAPGEF6/RASAL2/SAC3D1/SASS6/SEPTIN9/SUN2/TAOK2/TBCD/TOP2A/TUBGCP5/TUBGCP6	50
HALLMARK_G2M_CHECKPOINT	Genes involved in the G2/M checkpoint, as in progression through the cell division cycle	7.44908e-23	24.5	AURKA/AURKB/BARD1/BIRC5/BRCA2/BUB1/CCNB2/CDC25B/CDC7/CDK1/CENPA/CENPE/CENPF/DBF4/E2F1/E2F2/E2F3/FANCC/INCENP/KIF11/KIF15/KIF2C/KIF4A/KNL1/KPNA2/LIG3/LMNB1/MAPK14/MEIS1/MEIS2/MKI67/NEK2/NOTCH2/NSD2/NUSAP1/PBK/PLK1/POLA2/POLE/RAD54L/RASAL2/SMAD3/STIL/TFDP1/TGFB1/TNPO2/TOP2A/TROAP/UCK2	49
DUTERTRE_ESTRADIOL_RESPONSE_24HR_UP	Genes up-regulated in MCF7 cells (breast cancer) at 24 h of estradiol	5.23065e-44	27.2446	ARHGAP11A/ASPM/AURKA/AURKB/BARD1/BIRC5/BLM/BRCA2/BRI3BP/BUB1/BUB1B/C21orf58/CBX5/CCNB2/CDCA2/CDCA4/CDCA7/CDK1/CENPI/CEP85/CHTF18/CIT/COLGALT1/DARS2/DEPDC1B/DLGAP5/DYNC2I2/E2F1/E2F2/E2F8/EXOSC2/FAM83D/FANCA/FANCC/FANCG/FOXM1/GINS1/GTSE1/HELLS/IGFBP4/IMPA2/INCENP/IQGAP3/KIF11/KIF2C/KIF4A/KIFC1/KNL1/KNSTRN/LMNB1/MELK/MKI67/MYO19/NCAPD2/NCAPH/NUP85/NUSAP1/PAQR4/PBK/PLK1/POLA2/POLD3/POLE/POLE2/PRR11/R…	88
FISCHER_G2_M_CELL_CYCLE	Cell cycle genes with peak expression in G2/M check point	6.93442e-44	32.2034	ADGRE5/ARHGAP11A/ARHGAP11B/ARHGAP19/ARHGEF39/ASPM/ATF7IP/AURKA/AURKB/BIRC5/BUB1/BUB1B/CABYR/CCNB1/CCNB2/CDC25B/CDCA2/CDCA3/CDCA8/CDK1/CENPA/CENPE/CENPF/CEP350/CIT/CKAP2L/CKAP5/CSPG4/CTNND1/DBF4/DBF4B/DEPDC1/DEPDC1B/FAM110A/FAM83D/FOXM1/FZR1/GPSM2/GTSE1/H1-0/IQGAP3/KIF11/KIF15/KIF18A/KIF18B/KIF20A/KIF2C/KIFC1/KNSTRN/KPNA2/MELK/MKI67/NCAPH/NDE1/NEIL3/NEK2/NIF3L1/NUF2/NUSAP1/OIP5/PBK/PLK1/PSRC1/SAPC…	76
GOCC_SPINDLE	The array of microtubules and associated molecules that forms between opposite poles of a eukaryotic cell during mitosis or meiosis and serves to move the duplicated chromosomes apart	8.29133e-27	18.9055	AKT1/ALMS1/ASPM/AURKA/AURKB/BIRC5/BORA/BUB1B/CCDC57/CCDC69/CCNB1/CDC25B/CDC7/CDCA8/CDK1/CENPE/CENPF/CEP350/CEP85/CHAMP1/CHMP6/CKAP2L/CKAP5/CLTCL1/DDX11/DIAPH1/DLGAP5/DYNC2I1/E4F1/EML3/FAM110A/FAM83D/FBF1/GIT1/GPSM2/INCENP/INO80/KIF11/KIF15/KIF18A/KIF18B/KIF20A/KIF2C/KIF4A/KIFC1/KLHL22/KNSTRN/MAP1S/MAP4/MAP7D3/MAPK14/NCOR1/NDE1/NEK2/NUP85/NUSAP1/PARP4/PKD2/PLK1/POC1A/PSRC1/PYCR3/SAC3D1/SMC6/SPECC1…	76
GOMF_NUCLEOSIDE_TRIPHOSPHATASE_REGULATOR_ACTIVITY	Binds to and modulates the activity of an NTPase	3.09733e-23	16.1554	ABR/ACAP3/AGAP9/AKAP13/ALS2CL/ARAP1/ARAP3/ARHGAP11A/ARHGAP11B/ARHGAP19/ARHGAP27/ARHGAP32/ARHGAP33/ARHGAP35/ARHGAP39/ARHGAP45/ARHGEF1/ARHGEF17/ARHGEF19/ARHGEF28/ARHGEF39/ARHGEF4/ARHGEF40/ASAP3/BCR/DENND4B/DENND6B/DEPDC1/DEPDC1B/DOCK1/EEF1D/FGD5/GIT1/GMIP/GPSM1/GPSM2/HERC2/HPS4/IQGAP3/LLGL1/MYCBP2/MYO9A/NPRL3/NRP1/OBSCN/PLEKHG3/PLEKHG4/PLEKHG5/RAPGEF1/RAPGEF6/RAPGEFL1/RASA3/RASAL2/RCC1/RGL4/RGS12/R…	79
REACTOME_RHO_GTPASE_CYCLE	RHO GTPase cycle	1.12063e-21	16.2222	ABR/AKAP13/ANKFY1/ARAP1/ARAP3/ARHGAP11A/ARHGAP11B/ARHGAP19/ARHGAP27/ARHGAP32/ARHGAP33/ARHGAP35/ARHGAP39/ARHGAP45/ARHGEF1/ARHGEF17/ARHGEF19/ARHGEF28/ARHGEF39/ARHGEF4/ARHGEF40/BCR/CDC42BPA/CDC42BPB/CDC42EP1/CDC42EP3/CFTR/CIT/CSK/DEPDC1B/DIAPH1/DLG5/DOCK1/FGD5/GIT1/GJA1/GMIP/IQGAP3/JUP/LMNB1/MPP7/MTR/MUC13/MYO9A/NCK1/NCK2/OBSCN/PAK2/PEAK1/PIK3R1/PIK3R2/PIK3R3/PLD2/PLEKHG3/PLEKHG4/PLEKHG5/RAC2/RAPGEF…	73
REACTOME_MITOTIC_PROMETAPHASE	Mitotic Prometaphase	2.98609e-19	22.1675	ACTR1A/ALMS1/AURKB/BIRC5/BUB1/BUB1B/CCNB1/CCNB2/CDCA8/CDK1/CENPA/CENPE/CENPF/CENPI/CEP164/CEP192/CEP250/CEP41/CEP72/CKAP5/ERCC6L/INCENP/KIF18A/KIF2C/KNL1/NCAPD2/NCAPH/NDE1/NEK2/NINL/NUF2/NUP43/NUP85/PCNT/PLK1/SFI1/SGO2/SPC24/SPC25/TUBA1C/TUBB/TUBB4B/TUBB6/TUBGCP5/TUBGCP6	45
