# Supplementary material for: Proteotoxic stress-induced apoptosis in cancer cells: understanding the susceptibility and enhancing the potency
Source: Cell Death Discov. 2022 Oct 4;8:407. doi: 10.1038/s41420-022-01202-2 (PMC9531228; doi:10.1038/s41420-022-01202-2)
Supplement: Supplementary file 5 — Table S3 [file 41420_2022_1202_MOESM5_ESM.xlsx]

## Sheet: Sheet1
459 genes (common mantained responses in SK-UT-1 an hUtSMC)
ID	Description	pvalue	GeneRatio (%)	geneID	Count
HALLMARK_TNFA_SIGNALING_VIA_NFKB	Genes regulated by NF-kB in response to TNF	1.22364e-40	21	AREG/ATF3/BCL6/BMP2/BTG2/DNAJB4/DUSP1/DUSP2/DUSP5/EDN1/EGR1/EGR2/EGR3/F2RL1/F3/FOS/FOSB/GADD45A/GADD45B/GCH1/GEM/HBEGF/HES1/IER5/KDM6B/KLF4/MAFF/MAP2K3/MXD1/NR4A1/NR4A3/PMEPA1/PPP1R15A/RHOB/SAT1/SGK1/SIK1/SLC2A3/SPHK1/SQSTM1/TNFSF9/TRIB1	42
BLANCO_MELO_MERS_COV_INFECTION_MCR5_CELLS_UP	Genes up-regulated in MERS-CoV infection (MRC5 cells)	6.08441e-70	23.31	ALDH8A1/ALOXE3/ANKRD1/BAG3/CACNA1G/CCDC121/CCDC62/CDRT1/CFAP53/CGAS/CLEC18B/CPEB3/CRYAB/CSRNP1/DEDD2/DNAJB1/DUSP1/DUSP8/ENGASE/FBLL1/FBXL14/FOS/GADD45G/GATA3/GCNA/GEMIN8P4/GRHL1/HBEGF/HSPA1A/HSPA1B/HSPA6/HSPA7/HUNK/IER5/IL1RL1/KBTBD8/KLF5/LEAP2/LINC02731/MXD1/MYH3/MYO5B/NAALAD2/NHLH1/NOCT/NOXRED1/PARD6G-AS1/PGF/PNLDC1/PPP1R15A/PTAFR/RBFOX3/RNF144B/RSPH4A/SLC25A25/SLC6A12/SLC6A13/SORBS1/SPDYA/STYK…	69
NAGASHIMA_NRG1_SIGNALING_UP	Genes up-regulated in MCF7 cells (breast cancer) after stimulation with NRG1	1.33346e-49	26.59	ADM/ALOXE3/AQP3/ARC/AREG/ATF3/BCL10/CCN2/CTH/DDIT3/DLX2/DNAJB1/DUSP1/DUSP10/DUSP2/DUSP5/DUSP8/EDN1/EGR1/EGR3/F2RL1/FOS/FOSB/GADD45A/GADD45B/GATA6/GEM/HBEGF/HES1/IER5/IL6R/KDM6B/LAMC2/MAFF/MAP2K3/NEDD9/NR4A1/NR4A3/PPP1R15A/RGS2/SGK1/SIK1/SPHK1/TRIB1/TUFT1/ZNF365	46
GARGALOVIC_RESPONSE_TO_OXIDIZED_PHOSPHOLIPIDS_BLUE_UP	Genes from the blue module which are up-regulated in HAEC cells (primary aortic endothelium) after exposure to the oxidized 1-palmitoyl-2-arachidonyl-sn-3-glycerophosphorylcholine (oxPAPC)	2.19477e-46	29.5	ATF3/BAG3/BRF2/CHORDC1/CPEB4/DDIT3/DEDD2/DNAJA1/DNAJB1/DNAJB6/DNAJB9/EID3/F3/FRS2/HBEGF/HERPUD1/HSPA1A/HSPA1B/HSPA4L/HSPA6/HSPB8/HSPH1/KBTBD8/KDM7A/KITLG/KLF5/MAFG/MAP1LC3B/MXD1/PXDC1/RYBP/SESN2/SLC3A2/TNFSF9/TRIB1/TSC22D3/UBE2FP1/ZBTB43/ZFAND2A/ZNF222/ZNF473	41
GOBP_RESPONSE_TO_TOPOLOGICALLY_INCORRECT_PROTEIN	Any process that results in a change in state or activity of a cell or an organism (in terms of movement, secretion, enzyme production, gene expression, etc.) as a result of a protein that is not folded in its correct three-dimensional structure.	3.38995e-20	15.19	ATF3/BAG3/CHAC1/CLU/CREBRF/CTH/DDIT3/DNAJA1/DNAJB1/DNAJB4/DNAJB9/HERPUD1/HSPA1A/HSPA1B/HSPA4L/HSPA6/HSPA7/HSPB1/HSPB8/HSPH1/KLHL15/PPP1R15A/SERPINH1/YOD1	24
GOBP_MUSCLE_TISSUE_DEVELOPMENT	The progression of muscle tissue over time, from its initial formation to its mature state. Muscle tissue is a contractile tissue made up of actin and myosin fibers.	1.27548e-19	8.4	ANKRD1/ATF3/BMP2/BMP4/BTG2/CACNA1G/CASQ1/DLL1/EDN1/EFNB2/EGR1/EGR2/FOS/FOXC1/FRS2/GATA6/HCN4/HEY1/KDM6B/KLF5/MAFF/MSTN/MSX1/MSX2/NR4A1/NUPR1/PIM1/PROX1/PTCH1/RBM24/RGS2/SIK1/SMAD7/TBX2	34
GOMF_DNA_BINDING_TRANSCRIPTION_ACTIVATOR_ACTIVITY	A DNA-binding transcription factor activity that activates or increases transcription of specific gene sets.	1.11315e-18	7.54	ATF3/BNC1/CREBRF/CSRNP1/DDIT3/DLX2/EGR1/EGR2/EGR3/FOS/FOSB/FOXA1/FOXC1/GATA3/GCM1/GRHL1/IRF5/KLF4/KLF5/MAFA/MAFB/MAFF/MAFG/MSX1/MYB/NHLH1/NKRF/NR2E1/NR4A1/NR4A3/POU3F2/SOX2/ZNF267/ZNF473/ZNF808	35
REACTOME_HSF1_DEPENDENT_TRANSACTIVATION	HSF1-dependent transactivation	7.30711e-15	31.58	CRYAB/DEDD2/DNAJB1/DNAJB6/HSPA1A/HSPA1B/HSPA6/HSPB1/HSPB8/HSPH1/MRPL18/SERPINH1	12
640 Mantained genes specific of SK-UT-1 cells
ID	Description	pvalue	GeneRatio (%)	geneID	Count
MEISSNER_NPC_HCP_WITH_H3K4ME2_AND_H3K27ME3	Genes with high-CpG-density promoters (HCP) bearing histone H3 dimethylation mark at K4 (H3K4me2) and trimethylation mark at K27 (H3K27me3) in neural precursor cells (NPC).	1.0447e-32	14.29	AHR/ALK/AMIGO2/ANKRD34B/B3GNT7/BIK/CA7/CABP7/CDK5R2/CLCF1/CRYBA2/CYP26A1/DMRT2/DMRT3/EMX1/FAM78A/FOXB2/FOXC2/FOXD3/FOXF1/FOXQ1/GJB2/HMX3/HOXA13/HOXD11/HRH3/HRK/HTR7/KCNA7/KCNG3/KCNS3/LMX1A/MAL/MAP3K21/NKX2-1/OPRD1/OVOL1/PGBD5/PLK5/PROK2/SCUBE3/SLC30A10/SMOC2/SOWAHB/SP8/TBX21/TBX3/UNCX/WNT6/WNT9A	50
BILD_HRAS_ONCOGENIC_SIGNATURE	Genes selected in supervised analyses to discriminate cells expressing activated HRAS [GeneID=3265] oncogene from control cells expressing GFP.	2.49121e-13	10	ADAMTS15/B3GNT5/C6orf141/CCL20/CLCF1/CXCL2/DUSP4/FAM110C/FGFR2/FOSL1/FOXQ1/GPAT3/IER3/KLF6/LDLR/LRAT/MCL1/NDRG1/RUNX1/TBX3/TGFA/TMEM154/TNFRSF10B/TUBA4A/VEGFA	25
HALLMARK_TNFA_SIGNALING_VIA_NFKB	Genes regulated by NF-kB in response to TNF	4.43645e-10	9.5	BTG1/CCL20/CLCF1/CXCL2/DUSP4/FOSL1/IER3/KLF6/KLF9/LDLR/MCL1/NFIL3/NR4A2/PFKFB3/PLPP3/SLC16A6/TIPARP/TNFAIP3/VEGFA	19
HALLMARK_HYPOXIA	Genes up-regulated in response to low oxygen levels (hypoxia).	1.17896e-07	8	BCAN/BTG1/CXCR4/IER3/IGFBP3/ISG20/KLF6/NDRG1/NFIL3/PFKFB3/RORA/STC1/TES/TIPARP/TNFAIP3/VEGFA	16
GOBP_PATTERN_SPECIFICATION_PROCESS	Any developmental process that results in the creation of defined areas or spaces within an organism to which cells respond and eventually are instructed to differentiate.	2.63506e-12	6.96	ACVR2B/DKK1/DMRT2/DMRT3/EMX1/EOMES/FGFR2/FOXC2/FOXD1/FOXF1/GBX2/HAND1/HES4/HES5/HES6/HEY2/HOXD11/IRX4/MDFI/NKX2-2/NKX3-2/ODAD4/OTX1/SP8/STC1/TBX3/TCAP/TSHZ1/UNCX/WNT11/WNT2B/WNT6	32
GOMF_DNA_BINDING_TRANSCRIPTION_ACTIVATOR_ACTIVITY	A DNA-binding transcription factor activity that activates or increases transcription of specific gene sets.	3.51742e-10	6.25	DMRT2/ETV5/FOSL1/FOXC2/FOXD1/FOXF1/FOXO1/FOXO4/GBX2/HAND1/HLF/HOXA13/KLF6/LMX1A/MEF2D/MTF1/MYCN/NKX2-2/NKX2-8/NR4A2/OSR2/OTX1/PLAG1/RUNX1/SOX9/TBX21/TBX3/TFCP2L1/ZNF597	29
REACTOME_GPCR_LIGAND_BINDING	GPCR ligand binding	1.00385e-07	5.4	ADRA1A/ADRA1B/ADRA2A/ADRA2B/ADRB1/BDKRB2/CCL20/CHRM5/CXCL2/CXCR4/FZD10/FZD8/GPBAR1/GRM4/HRH3/HTR7/LPAR6/OPRD1/PROK2/S1PR1/TAS2R4/WNT11/WNT2B/WNT6/WNT9A	25
204 Mantained genes specific of hUtSMC
ID	Description	pvalue	GeneRatio (%)	geneID	Count
BLANCO_MELO_MERS_COV_INFECTION_MCR5_CELLS_UP	Genes up-regulated in MERS-CoV infection (MRC5 cells)	2.76219e-12	5.41	ABCC2/ACTRT3/ADAM32/C3orf35/C5AR1/CASP4LP/CDC14A/CENATAC/CHRNA5/CLIC2/DNAH12/OTUD3/PDZD2/PURA/TRPV3/ZNF778	16
BLANCO_MELO_BETA_INTERFERON_TREATED_BRONCHIAL_EPITHELIAL_CELLS_UP	Genes up-regulated on treatment of normal human bronchial epithelial cells with beta interferon	1.05812e-10	4.23	ARL5B/C18orf25/CSF1/CSGALNACT2/CXCL3/DCP1A/EIF5/GBP1/LCP1/PDZD2/RPLP0P2/SGMS2/SLC41A2/TNFSF15/TRPV3/UCA1	16
HALLMARK_INFLAMMATORY_RESPONSE	Genes defining inflammatory response.	8.32849e-06	4	C5AR1/CSF1/CX3CL1/GPR132/ICOSLG/NLRP3/SGMS2/TNFSF15	8
GOBP_POSITIVE_REGULATION_OF_MACROPHAGE_MIGRATION	Any process that activates or increases the frequency, rate or extent of macrophage migration.	7.10032e-06	16	C5AR1/CSF1/CX3CL1/TRPV4	4
GOMF_PASSIVE_TRANSMEMBRANE_TRANSPORTER_ACTIVITY	Enables the transfer of a single solute from one side of a membrane to the other by a mechanism involving conformational change, either by facilitated diffusion or in a membrane potential dependent process if the solute is charged.	3.75298e-05	2.27	CHRNA5/CLCA1/CLIC2/GJB3/GJB7/KCNE5/KCNJ12/LRRC8B/SCNN1B/TRPV3/TRPV4	11
REACTOME_STIMULI_SENSING_CHANNELS	Stimuli-sensing channels	1.64416e-05	5.66	CLCA1/CLIC2/SCNN1B/TRPV3/TRPV4/UBB	6
38 Early genes in hUtSMC that belong to the Late genes in SK-UT-1 cells
ID	Description	pvalue	GeneRatio (%)	geneID	Count
63 Early genes in hUtSMC that belong to the Mantained genes in SK-UT-1 cells
ID	Description	pvalue	GeneRatio (%)	geneID	Count
GROSS_HYPOXIA_VIA_ELK3_DN	Genes down-regulated in SEND cells (skin endothelium) at hypoxia with ELK3 [GeneID=2004] knockdown by RNAi.	2.93636e-12	5.73	BHLHE40/CARS1/CCN1/CEBPB/ERRFI1/MAP3K1/SKIL/VLDLR/ZFP36	9
HALLMARK_HYPOXIA	Genes up-regulated in response to low oxygen levels (hypoxia).	2.59289e-11	4.5	BHLHE40/CCN1/CDKN1A/ERRFI1/MAP3K1/SERPINE1/STC2/VLDLR/ZFP36	9
NAGASHIMA_NRG1_SIGNALING_UP	Genes up-regulated in MCF7 cells (breast cancer) after stimulation with NRG1	2.84348e-10	4.62	AVPI1/BHLHE40/CCN1/CEBPB/EGR4/MAP3K14/SOWAHC/ZFP36	8
GOBP_CELLULAR_RESPONSE_TO_BIOTIC_STIMULUS	Any process that results in a change in state or activity of a cell (in terms of movement, secretion, enzyme production, gene expression, etc.) as a result of a biotic stimulus, a stimulus caused or produced by a living organism.	2.91646e-06	2.34	ARID5A/CD274/CEBPB/CXCL8/SERPINE1/ZFP36	6
GOMF_HORMONE_ACTIVITY	The action characteristic of a hormone, any substance formed in very small amounts in one specialized organ or group of cells and carried (sometimes in the bloodstream) to another organ or group of cells in the same organism, upon which it has a specific regulatory action. The term was originally applied to agents with a stimulatory physiological action in vertebrate animals (as opposed to a chal…	3.97122e-05	3.28	CGB7/INHBE/NPPC/STC2	4
WP_OREXIN_RECEPTOR_PATHWAY	Orexin receptor pathway	1.50126e-07	3.9	BHLHE40/CDKN1A/CXCL8/LRRC8C/NPAS4/SKIL	6
209 Mantained genes in hUtSMC that belong to the Late genes in SK-UT-1 cells
ID	Description	pvalue	GeneRatio (%)	geneID	Count
GOMF_UNFOLDED_PROTEIN_BINDING	Binding to an unfolded protein.	7.02718e-14	10.74	HSP90AA1/HSP90AA2P/HSP90AA4P/HSP90AA5P/HSP90AB1/HSP90AB2P/HSP90AB3P/HSPA1L/HSPA8/HSPD1/HSPE1/PTGES3/TCP1	13
GOBP_POSITIVE_REGULATION_OF_DNA_BIOSYNTHETIC_PROCESS	Any process that activates or increases the frequency, rate or extent of DNA biosynthetic process.	2.16429e-06	8.22	HSP90AA1/HSP90AB1/PRKD2/PTGES3/TCP1/TNF	6
BLANCO_MELO_MERS_COV_INFECTION_MCR5_CELLS_UP	Genes up-regulated in MERS-CoV infection (MRC5 cells)	5.38571e-09	4.39	CDK5R1/DHDH/FERMT3/FKBP4/HSPA1L/HSPD1/KCNE4/KIAA0895/MYLK3/NAA16/PYGM/SPOCK2/TENT4B	13
REACTOME_ATTENUATION_PHASE	Attenuation phase	5.80352e-09	21.43	FKBP4/HSP90AA1/HSP90AB1/HSPA1L/HSPA8/PTGES3	6
REACTOME_HSF1_DEPENDENT_TRANSACTIVATION	HSF1-dependent transactivation	4.07489e-08	15.79	FKBP4/HSP90AA1/HSP90AB1/HSPA1L/HSPA8/PTGES3	6
HALLMARK_KRAS_SIGNALING_UP	Genes up-regulated by KRAS activation.	8.35587e-05	3.5	ABCB1/GFPT2/GPRC5B/ID2/IL7R/SPP1/YRDC	7
HALLMARK_TNFA_SIGNALING_VIA_NFKB	Genes regulated by NF-kB in response to TNF	8.35587e-05	3.5	GFPT2/ID2/IL23A/IL7R/MAP3K8/TNF/YRDC	7
