# Supplementary material for: Proteotoxic stress-induced apoptosis in cancer cells: understanding the susceptibility and enhancing the potency
Source: Cell Death Discov. 2022 Oct 4;8:407. doi: 10.1038/s41420-022-01202-2 (PMC9531228; doi:10.1038/s41420-022-01202-2)
Supplement: Supplementary file 6 — Table S4 [file 41420_2022_1202_MOESM6_ESM.xlsx]

## Sheet: HUtSMC 3 hours
UP very low
ID	Description	pvalue	GeneRatio (%)	geneID	Count
GOBP_MUSCLE_CONTRACTION	muscle contraction	8.98728e-08	4.58	CACNA1G/CHRNA3/MYH3/CALCA/TRPV4/EDN2/HTR2B/HCN4/CASQ1/GLRA1/CLIC2/CHRNB2/SCNN1B/PTAFR/LMOD2/KCNJ12	16
UP low
ID	Description	pvalue	GeneRatio (%)	geneID	Count
GOBP_REGULATION_OF_HEMOPOIESIS	regulation of hemopoiesis	6.3134e-11	6.15	KITLG/TCF7/GATA3/FBXW7/IL23A/CD83/MYB/ACVR2A/BMP4/RARA/RC3H1/DUSP10/UBASH3B/SH3RF1/H4C8/NLRP3/EGR3/CSF1/NRARP/DLL1/MAFB/TNF/CCL3	23
UP median
ID	Description	pvalue	GeneRatio (%)	geneID	Count
GOBP_RESPONSE_TO_TOPOLOGICALLY_INCORRECT_PROTEIN	response to unfolded protein	8.83504e-20	13.29	HERPUD1/DNAJA1/HSPA9/STC2/HSPE1/HSPH1/CLU/ATF4/DNAJB9/CHAC1/HSPD1/BAG3/HSPB8/DNAJB4/ATF3/HSPA4L/HSPA4/DDIT3/ERN1/YOD1/HSPA1L	21
UP high
ID	Description	pvalue	GeneRatio (%)	geneID	Count
GOBP_RESPONSE_TO_TOPOLOGICALLY_INCORRECT_PROTEIN	response to unfolded protein	2.70968e-21	6.96	HSP90AA1/PPP1R15A/HSP90AB1/HSPB1/HSPA8/DNAJB1/SERPINH1/HSPA6/HSPA1B/HSPA1A/HSPA7	11

## Sheet: HUtSMC 12 hours
UP very low
ID	Description	pvalue	GeneRatio (%)	geneID	Count
GOBP_CILIUM_MOVEMENT	The directed, self-propelled movement of a cilium	2.76498e-16	18.92	SLC22A16/CAMSAP3/APOB/CFAP61/RSPH4A/TACR1/DNAH7/DAW1/TTLL9/ADCY10/CCDC39/ROPN1L/TCTE1/AKAP4/ENKUR/DNAAF1/HYDIN/CELF3/DNAI3/SLC9B1/LDHC/TEKT1/TTLL6/DNAI2/CFAP53/RSPH9/CCDC63/CATSPERD/RNASE10/CFAP91/DNAH17/CFAP43/CATSPERZ/CFAP97D1/CFAP206	35
UP low
ID	Description	pvalue	GeneRatio (%)	geneID	Count
GOBP_REGULATION_OF_EPITHELIAL_CELL_DIFFERENTIATION	Any process that modulates the frequency, rate or extent of epithelial cell differentiation	4.18786e-08	13.29	GATA3/IL1A/MYCL/MSX2/BMP4/CDKN1C/GRHL1/XDH/F11R/IL20/NKX6-1/SPRY1/AQP3/TMEM100/GDNF/PTCH1/FOXE3/DLL1/S1PR3/TRIM16/TNF	21
UP median
ID	Description	pvalue	GeneRatio (%)	geneID	Count
GOBP_RESPONSE_TO_TOPOLOGICALLY_INCORRECT_PROTEIN	response to unfolded protein	3.64303e-20	16.46	RHBDD2/HERPUD1/DNAJA1/HSPA9/SERP1/CLU/ATF4/DNAJB9/CHAC1/DNAJB2/RNF185/CREB3L4/HSPD1/BAG3/HSPB8/DNAJB4/ATF3/HSPA4L/TMEM129/HSPB2/HSPA4/DDIT3/YOD1/FICD/HSPA1L/MIR199A1	26
UP high
ID	Description	pvalue	GeneRatio (%)	geneID	Count
GOBP_RESPONSE_TO_TOPOLOGICALLY_INCORRECT_PROTEIN	response to unfolded protein	7.61145e-29	8.86	HSPA5/HSP90AA1/PPP1R15A/HSP90AB1/HSPB1/HSPA8/HSPE1/HSPH1/DNAJB1/SERPINH1/HSPA6/HSPA1B/HSPA1A/HSPA7	14

## Sheet: SK-UT-1 3 hours
UP very low
ID	Description	pvalue	GeneRatio (%)	geneID	Count
GOBP_MUSCLE_SYSTEM_PROCESS	A organ system process carried out at the level of a muscle. Muscle tissue is composed of contractile cells or fibers	1.83069e-08	5.79	CACNA1G/PTGER3/KCNQ1/ADRA1A/KCNJ2/MYH2/EDN2/CKMT2/SPX/HEY2/MSTN/MYOCD/CASQ1/GLRA1/HTR7/FOXO1/CACNA1C/CACNA1D/PROK2/BDKRB2/PTAFR/ADRA1B/LMOD2/LEP/HTR1D/MYL4	26
UP low
ID	Description	pvalue	GeneRatio (%)	geneID	Count
GOBP_EAR_DEVELOPMENT	ear development	4.22722e-14	11.87	DLX6/MCOLN3/EDN1/WHRN/HOXA1/HOXA13/GATA3/NKX3-2/OTX1/MYCL/PROX1/TBX2/WNT1/BMP2/SPRY2/BCL2L11/SHH/OSR2/GJB2/TCAP/TSHZ1/SOX2/TMIE/PDGFA/HES5/DLL1	26
UP median
ID	Description	pvalue	GeneRatio (%)	geneID	Count
GOBP_RESPONSE_TO_TOPOLOGICALLY_INCORRECT_PROTEIN	response to topologically incorrect protein	5.05469e-16	12.03	HERPUD1/DNAJA1/XBP1/STC2/HSPH1/CLU/DNAJB9/CHAC1/DNAJB1/DNAJB2/THBS1/BAG3/DNAJB4/ATF3/HSPA4L/KLHL15/DDIT3/YOD1/FICD	19
UP high
ID	Description	pvalue	GeneRatio (%)	geneID	Count
GOBP_RESPONSE_TO_TOPOLOGICALLY_INCORRECT_PROTEIN	response to unfolded protein	3.53401e-13	4.43	PPP1R15A/HSPB1/SERPINH1/HSPA6/HSPA1B/HSPA1A/HSPA7	7

## Sheet: SK-UT-1 12 hours
UP very low
ID	Description	pvalue	GeneRatio (%)	geneID	Count
GOBP_REGULATION_OF_MEMBRANE_POTENTIAL	Any process that modulates the establishment or extent of a membrane potential, the electric potential existing across any membrane arising from charges in the membrane itself and from the charges present in the media on either side of the membrane.	7.30427e-20	16.24	ATP1A2/SEZ6/CNGB1/ACTN2/SLC4A4/MEF2C/TBX5/KCNH4/NRCAM/KCNK10/SLC8A3/CHRNA4/CELF4/ASIC2/P2RX3/GABRR2/OPRD1/CHRNB4/SLC8A2/CNR1/ADRA1A/GRIA3/SLC34A1/POPDC3/KCNMB4/SCN7A/SLC24A4/KCNH1/SCN1A/IGSF11/CAMK2D/GLRA1/CHRNB3/NTRK2/CACNA1C/KCNE4/KCNK13/SCN3A/PID1/CACNA2D1/WNT7A/CACNA1D/GABRB3/SCN11A/CHRM1/SCN9A/SLC26A5/KCND3/KCNH6/CHRNA9/RIMS2/KCNA2/KCNJ10/GPR88/GRID1/ABAT/GRIN2A/KCNH8/KCNQ3/KCNK12/DRD1/SCN10…	69
UP low
ID	Description	pvalue	GeneRatio (%)	geneID	Count
GOBP_PATTERN_SPECIFICATION_PROCESS	pattern specification process	3.72775e-17	15.65	ISL1/FGFR2/PAX2/EDN1/WNT11/LRP5L/ASB2/BMP7/HOXA3/LHX2/FGF8/WNT3/MDFI/WNT5A/ACVR2B/APC2/OTX1/WNT6/HOXB1/ACVR2A/EGR2/BHLHE41/WNT1/FOXA2/NKX2-2/BMP2/HOXD9/HOXD10/HOXD11/FOXA1/FOXJ1/GSC/WNT2B/FST/APLNR/HEY2/EMX1/TBR1/LBX1/OSR1/RIPPLY1/TBX6/DNAAF1/STC1/SIM2/FOXH1/EOMES/TGFBR2/SPRY1/HAND2/SP8/SHH/SOX17/UNCX/FRS2/DCHS1/GDNF/EMX2/CFAP53/DMRT2/TCAP/HOXD8/TSHZ1/GSX2/NEUROG1/TBX1/PTCH1/HELT/HOXA4/HES5/RIPPL…	72
UP median
ID	Description	pvalue	GeneRatio (%)	geneID	Count
GOBP_EMBRYONIC_ORGAN_DEVELOPMENT	embryonic organ development	2.32815e-21	11.75	DLX6/PAX6/FOXC1/SIX4/FOXF1/HOXA1/DNAJB6/NKX3-2/VEGFA/HAND1/HES1/ID2/DLX2/SYF2/RDH10/TBX2/HOXC11/SNAI1/BMP4/SOX9/SIX1/SOX15/CDKN1C/TBX3/SPRY2/TRA2B/HLX/FOXF2/SOD1/ADM/EN1/MSX1/PITX2/CITED2/HEY1/EN2/GBX2/SIX2/JUNB/CEBPB/FOXC2/IRX5/GATA2/HOXC9/PHLDA2/SOCS3/INSIG1/HMX3/BLOC1S2/DLL1/SOX18/MAFB/CEBPA	53
UP high
ID	Description	pvalue	GeneRatio (%)	geneID	Count
GOBP_RESPONSE_TO_TOPOLOGICALLY_INCORRECT_PROTEIN	response to unfolded protein	5.91236e-28	9.49	HSPA5/HSP90AA1/DNAJA1/PPP1R15A/HSP90AB1/HSPB1/HSPA8/HSPE1/DNAJB1/HSPD1/SERPINH1/HSPA6/HSPA1B/HSPA1A/HSPA7	15
