# Supplementary material for: Proteotoxic stress-induced apoptosis in cancer cells: understanding the susceptibility and enhancing the potency
Source: Cell Death Discov. 2022 Oct 4;8:407. doi: 10.1038/s41420-022-01202-2 (PMC9531228; doi:10.1038/s41420-022-01202-2)
Supplement: Supplementary file 7 — Table S5 [file 41420_2022_1202_MOESM7_ESM.xlsx]

## Sheet: HUtSMC 3 hours
DOWN very low
ID	Description	pvalue	GeneRatio (%)	geneID	Count
DOWN low
ID	Description	pvalue	GeneRatio (%)	geneID	Count
GOBP_NEGATIVE_REGULATION_OF_CYCLIN_DEPENDENT_PROTEIN_SERINE_THREONINE_KINASE_ACTIVITY	Any process that stops, prevents, or reduces the frequency, rate or extent of cyclin-dependent protein serine/threonine kinase activity	3.80266e-05	12.12	TFAP4/CDKN1B/HEXIM2/INCA1	4
DOWN median
ID	Description	pvalue	GeneRatio (%)	geneID	Count
GOBP_REGULATION_OF_CELL_CYCLE_PHASE_TRANSITION	Any process that modulates the frequency, rate or extent of cell cycle phase transition	1.19296e-14	3.37	AURKA/CDC25B/FAM83D/PPP1R9B/FBXO5/CENPF/CDKN2C/CDKN2D/CCNB1/CTDSP1/MEPCE/TERT/PLK1/PAGR1	14
DOWN high
ID	Description	pvalue	GeneRatio (%)	geneID	Count

## Sheet: HUtSMC 12 hours
DOWN very low
ID	Description	pvalue	GeneRatio (%)	geneID	Count
GOBP_EXTERNAL_ENCAPSULATING_STRUCTURE_ORGANIZATION	A process that is carried out at the cellular level which results in the assembly, arrangement of constituent parts, or disassembly of external structures that lie outside the plasma membrane and surround the entire cell	3.85182e-07	5.75	TLL1/COL11A1/COL5A3/COL19A1/ADAMTS2/SMOC2/RAMP2/SULF1/ADAMTS14/COL8A1/CSGALNACT1/ADAMTSL3/TNFRSF11B/THSD4/SLC2A10/COL4A6/SMOC1/MARCOL	18
DOWN low
ID	Description	pvalue	GeneRatio (%)	geneID	Count
GOBP_CHROMOSOME_SEGREGATION	The process in which genetic material, in the form of chromosomes, is organized into specific structures and then physically separated and apportioned to two or more sets. In eukaryotes, chromosome segregation begins with the condensation of chromosomes, includes chromosome separation, and ends when chromosomes have completed movement to the spindle poles	4.17302e-36	17.43	BRCA1/DDX11/ANAPC4/SMC1A/KIF22/NDC80/KIF4A/KLHL22/OIP5/NCAPG/FBXO5/TTK/ECT2/NEK2/CENPF/KIF14/NCAPH/KIF18A/HJURP/XRCC3/DLGAP5/CEP85/TOP2A/ESPL1/BRIP1/SMC2/DSCC1/NUSAP1/KIF23/KNL1/CENPE/P3H4/KIF2C/NUF2/FANCD2/NCAPG2/INCENP/DSN1/SKA1/MMS19/BUB1B/RACGAP1/SPC24/SMC6/SGO2/SKA3/BUB1/ESCO2/ZWILCH/GEN1/RMI1/KNTC1/CDCA2/KIF18B/SLX4/MCMBP/CHAMP1/MSH5/DDX12P/KIF4B/KIFC1	61
DOWN median
ID	Description	pvalue	GeneRatio (%)	geneID	Count
GOBP_MITOTIC_NUCLEAR_DIVISION	A mitotic cell cycle process comprising the steps by which the nucleus of a eukaryotic cell divides; the process involves condensation of chromosomal DNA into a highly compacted form. Canonically, mitosis produces two daughter nuclei whose chromosome complement is identical to that of the mother cell.	3.09308e-19	8.78	NCAPD2/SPDL1/TRIP13/SPAG5/AURKA/TPX2/RANBP1/CDC20/ZWINT/KNSTRN/TUBG1/CCNB1/PSRC1/CDCA8/CEP55/CDCA5/MKI67/EML3/MAD2L1/PLK1/KIFC2/REEP4/UBE2C/AURKB/PRC1/NUP62	26
DOWN high
ID	Description	pvalue	GeneRatio (%)	geneID	Count

## Sheet: SK-UT-1 3 hours
DOWN very low
ID	Description	pvalue	GeneRatio (%)	geneID	Count
DOWN low
ID	Description	pvalue	GeneRatio (%)	geneID	Count
DOWN median
ID	Description	pvalue	GeneRatio (%)	geneID	Count
GOBP_SKELETAL_SYSTEM_MORPHOGENESIS	The process in which the anatomical structures of the skeleton are generated and organized.	7.90631e-06	2.64	HYAL2/HOXB5/TWIST1/COL3A1/AXIN2/HAS2	6
DOWN high
ID	Description	pvalue	GeneRatio (%)	geneID	Count
GOBP_OXIDATIVE_PHOSPHORYLATION	The phosphorylation of ADP to ATP that accompanies the oxidation of a metabolite through the operation of the respiratory chain. Oxidation of compounds establishes a proton gradient across the membrane, providing the energy for ATP synthesis.	2.91753e-21	7.19	MT-ND6/MT-CYB/MT-ND2/MT-ND5/MT-CO1/MT-ND3/MT-ND1/MT-ATP6/MT-CO3/MT-ATP8	10

## Sheet: SK-UT-1 12 hours
DOWN very low
ID	Description	pvalue	GeneRatio (%)	geneID	Count
GOBP_NEGATIVE_CHEMOTAXIS	negative chemotaxis	4.83839e-06	12.77	SEMA3A/SEMA5A/EPHA7/ROBO1/SLIT3/SLIT1	6
DOWN low
ID	Description	pvalue	GeneRatio (%)	geneID	Count
GOBP_REGULATION_OF_SMALL_GTPASE_MEDIATED_SIGNAL_TRANSDUCTION	regulation of small GTPase mediated signal transduction	4.1791e-12	11.33	ITGA3/MYO9A/ARHGEF1/GMIP/NRP1/SH3BP1/MET/ARHGEF17/PLEKHG3/EPHB2/NOTCH2/ARHGAP39/OBSCN/FGD5/ARHGAP27/ABR/ARHGAP35/VAV2/ARHGEF40/AKAP13/PLEKHG5/HEG1/CCDC125/RASA3/ARAP1/BCR/PLEKHG4/KANK2/STMN3/LPAR1/GPR20/ARHGAP19/SRGAP2/ARHGAP11B	34
GOBP_DNA_REPLICATION	DNA replication	1.71978e-11	11.35	LIG3/DBF4/NFIX/POLA2/JADE2/POLD3/JADE1/CDC7/POLE2/GINS1/ACTR5/GLI1/INO80/E2F8/FBH1/REV1/BRCA2/PIF1/TICRR/NFIC/ETAA1/NFIB/OBI1/DBF4B/FAM111A/ATR/GEN1/RMI1/CTC1/SLX4/BLM/RTEL1	32
DOWN median
ID	Description	pvalue	GeneRatio (%)	geneID	Count
GOBP_ORGANELLE_FISSION	The creation of two or more organelles by division of one organelle.	1.8946e-17	7.06	NCAPD2/ASPM/AURKA/CDC25B/FBXO5/MTFR1L/NEK2/CENPF/KLHDC3/DLGAP5/KNSTRN/TOP2A/CCNB1/PSRC1/CDCA8/ESPL1/NUSAP1/KIF2C/MKI67/EML3/INCENP/CCNB2/PLK1/CCDC8/BUB1/AURKB/RRS1/RCC1/CDCA2/KIF18B/FLNA/INF2/KIFC1/MTFP1/MYO19	35
DOWN high
ID	Description	pvalue	GeneRatio (%)	geneID	Count
GOBP_OXIDATIVE_PHOSPHORYLATION	oxidative phosphorylation	4.0082e-29	9.35	MT-ND6/MT-CO2/MT-CYB/MT-ND2/MT-ND5/MT-CO1/MT-ND3/MT-ND4/MT-ND1/MT-ATP6/MT-CO3/MT-ND4L/MT-ATP8	13
