# Supplementary material for: Proteotoxic stress-induced apoptosis in cancer cells: understanding the susceptibility and enhancing the potency
Source: Cell Death Discov. 2022 Oct 4;8:407. doi: 10.1038/s41420-022-01202-2 (PMC9531228; doi:10.1038/s41420-022-01202-2)
Supplement: Supplementary file 8 — Table S6 [file 41420_2022_1202_MOESM8_ESM.xlsx]

## Sheet: Sheet1
Compound	Target	General reference	Specific reference	Tested concentrations
Doxorubicin	DNA damage/Genotoxic stess	Pautier P, Floquet A, Chevreau C, Penel N, Guillemet, Delcambre C, et al. A single-arm multicentre phase II trial of doxorubicin in combination with trabectedin in the first-line treatment for leiomyosarcoma with long-term follow-up and impact of cytoreductive surgery. ESMO Open 2021;6:100209.	Aggerholm-Pedersen N, Demuth C, Safwat A, Meldgaard P, Kassem M, Sorensen BS. Dasatinib and doxorubicin treatment of sarcoma initiating cells: a possible new treatment strategy. Stem Cells Int 2016;2016:9601493.	25 nmol/L
Gemcitabine	DNA damage/Genotoxic stess	Pautier P, Penel N, Ray-Coquard I, Italiano A, Bompas E, Delcambre C, et al. A phase II of gemcitabine combined with pazopanib followed by pazopanib maintenance, as second-line treatment in patients with advanced leiomyosarcomas: a unicancer French Sarcoma Group study (LMS03 study). Eur J Cancer 2020;125:31-37.	Murphy JD, Lucas DR, Somnay YR, Hamstra DA, Ray ME. Gemcitabine-mediated radiosensitization of human soft tissue sarcoma. Transl Oncol 2008;1:50-6.	10 nmol/L
MK2206	AKT inhibitor	Xing Y, Lin NU, Maurer MA, Chen H, Mahvash A, Sahin A, et al. Phase II trial of AKT inhibitor MK-2206 in patients with advanced breast cancer who have tumors with PIK3CA or AKT mutations, and/or PTEN loss/PTEN mutation. Breast Cancer Res 2019;21:78.	Sefton EC, Qiang W, Serna V, Kurita T, Wei JJ, Chakravarti D, et al. MK-2206, an AKT inhibitor, promotes caspase-independent cell death and inhibits leiomyoma growth. Endocrinology 2013;154:4046-57.	10 μmol/L
XMD8-92	MAPK7/ERK5 inhbitor	Wright TD, Raybuck C, Bhatt A, Monlish D, Chakrabarty S, Wendekier K, et al. Pharmacological inhibition of the MEK5/ERK5 and PI3K/Akt signaling pathways synergistically reduces viability in triple-negative breast cancer. J Cell Biochem 2020;121:1156-1168.	Kang C, Kim JS, Kim CJ, Kim EY, Chung HM. The pharmacological inhibition of ERK5 enhances apoptosis in acute myeloid leukemia cells. Int J Stem Cells 2018;11:227-234.	1 μmol/L
Torin1	TOR inhibitor	Liu Q, Kang SA, Thoreen CC, Hur W, Wang J, Chang JW, et al. Development of ATP-competitive mTOR Inhibitors. Methods Mol Biol 2012;821:447–460.	Braun C, Katholnig K, Kaltenecker C, Linke M, Sukhbaatar N, Hengstschläger M, et al. p38 regulates the tumor suppressor PDCD4 via the TSC-mTORC1 pathway. Cell Stress 2021;5:176-182.	100 nmol/L
YKL-06-061	SIKs inhibitor	Darling NJ, Cohen P.Nuts and bolts of the salt-inducible kinases (SIKs). Biochem J. 2021; 478:1377-1397.	Sun Z, Jiang Q, Li J, Guo J. The potent roles of salt-inducible kinases (SIKs) in metabolic homeostasis and tumorigenesis. Signal Transduct Target Ther 2020;5:150.	1 μmol/L
Selumetinib	MEK1/2 inhibitor	Wang C, Wang H, Zheng C, Liu Z, Gao X, Xu F, Niu Y, Zhang L, Xu P. Research progress of MEK1/2 inhibitors and degraders in the treatment of cancer. Eur J Med Chem. 2021 Jun 5;218:113386	Jackson S, Baker EH, Gross AM, Whitcomb P, Baldwin A, Derdak J, et al. The MEK inhibitor selumetinib reduces spinal neurofibroma burden in patients with NF1 and plexiform neurofibromas. Neurooncol Adv. 2020;2:vdaa095.	1 μmol/L
SAHA	pan zinc-dependent HDACs inhibitor	Cappellacci L, Perinelli DR, Maggi F, Grifantini M, Petrelli R Recent Progress in Histone Deacetylase Inhibitors as Anticancer Agents. Curr Med Chem. 2020; 27:2449-2493.	Minisini M, Di Giorgio E, Kerschbamer E, Dalla E, Faggiani M, Franforte E, et al. Transcriptomic and genomic studies classify NKL54 as a histone deacetylase inhibitor with indirect influence on MEF2-dependent transcription. Nucleic Acids Res 2022;50:2566-2586.	2.5 μmol/L
TMP195	Class IIa HDACs inhibitor	Guerriero JL, Sotayo A, Ponichtera HE, Castrillon JA, Pourzia AL, Schad S, Johnson SF, Carrasco RD, Lazo S, Bronson RT, Davis SP, Lobera M, Nolan MA, Letai A. Class IIa HDAC inhibition reduces breast tumours and metastases through anti-tumour macrophages. Nature. 2017; 543:428-432	Minisini M, Di Giorgio E, Kerschbamer E, Dalla E, Faggiani M, Franforte E, et al. Transcriptomic and genomic studies classify NKL54 as a histone deacetylase inhibitor with indirect influence on MEF2-dependent transcription. Nucleic Acids Res 2022;50:2566-2586.	20 μmol/L
NKL54	HDAC1/2/3 inhibitor	Minisini M, Di Giorgio E, Kerschbamer E, Dalla E, Faggiani M, Franforte E, et al. Transcriptomic and genomic studies classify NKL54 as a histone deacetylase inhibitor with indirect influence on MEF2-dependent transcription. Nucleic Acids Res 2022;50:2566-2586.	Minisini M, Di Giorgio E, Kerschbamer E, Dalla E, Faggiani M, Franforte E, et al. Transcriptomic and genomic studies classify NKL54 as a histone deacetylase inhibitor with indirect influence on MEF2-dependent transcription. Nucleic Acids Res 2022;50:2566-2586.	5 μmol/L
Bafilomycin A1	V-H(+)ATPases inhibitor (Lysosome)	Redmann M, Benavides GA, Berryhill TF, Wani WY, Ouyang X, Johnson MS, et al. Inhibition of autophagy with bafilomycin and chloroquine decreases mitochondrial quality and bioenergetic function in primary neurons. Redox Biol. 2017;11:73-81.	Fontanini A, Foti C, Potu H, Crivellato E, Maestro R, Bernardi P, et al. The isopeptidase inhibitor G5 triggers a caspase-independent necrotic death in cells resistant to apoptosis: a comparative study with the proteasome inhibitor bortezomib. J Biol Chem 2009;284:8369-81.	1 μmol/L
Chloroquine	Lysosomotropic agent (Lysosome)	Redmann M, Benavides GA, Berryhill TF, Wani WY, Ouyang X, Johnson MS, et al. Inhibition of autophagy with bafilomycin and chloroquine decreases mitochondrial quality and bioenergetic function in primary neurons. Redox Biol. 2017;11:73-81.	Fontanini A, Foti C, Potu H, Crivellato E, Maestro R, Bernardi P, et al. The isopeptidase inhibitor G5 triggers a caspase-independent necrotic death in cells resistant to apoptosis: a comparative study with the proteasome inhibitor bortezomib. J Biol Chem 2009;284:8369-81.	1 μmol/L
ABT-199	BCL-2 inhibitor	Schenk RL, Strasser A, Dewson G. Biochem Biophys Res Commun. Long and winding path from discovery to therapeutic target. Schenk RL, Strasser A, Dewson G. Biochem Biophys Res Commun. 2017; 482:459-469.	Muenchow A, Weller S, Hinterleitner C, Malenke E, Bugl S, Wirths S, et al. The BCL-2 selective inhibitor ABT-199 sensitizes soft tissue sarcomas to proteasome inhibition by a concerted mechanism requiring BAX and NOXA. Cell Death Dis 2020;11:701.	100 nmol/L
ABT-263	BCL-2, BCL-XL and BCL-W inhibitor	Schenk RL, Strasser A, Dewson G. Biochem Biophys Res Commun. Long and winding path from discovery to therapeutic target. Schenk RL, Strasser A, Dewson G. Biochem Biophys Res Commun. 2017; 482:459-469.	Ritter V, Krautter F, Klein D, Jendrossek V, Rudner J. Bcl-2/Bcl-xL inhibitor ABT-263 overcomes hypoxia-driven radioresistence and improves radiotherapy. Cell Death Dis 2021;12:694.	100 nmol/L
MKC3946	IRE1α inhibitor	Mimura N, Fulciniti M, Gorgun G, Tai YT, Cirstea D, Santo L, et al. Blockade of XBP1 splicing by inhibition of IRE1α is a promising therapeutic option in multiple myeloma. Blood 2012;119:5772-81.	Sun H, Lin DC, Guo X, Masouleh BK, Gery S, Cao Q, et al. Inhibition of IRE1α-driven pro-survival pathways is a promising therapeutic application in acute myeloid leukemia. Oncotarget 2016;7:18736-49.	10 μmol/L
